# Supplementary material for: Gene-based microbiome representation enhances host phenotype classification
Source: mSystems. 2023 Jul 5;8(4):e00531-23. doi: 10.1128/msystems.00531-23 (PMC10469787; doi:10.1128/msystems.00531-23)
Supplement: Supplemental Tables — Tables S1 and S2. [file msystems.00531-23-s0002.xlsx]

## Sheet: Table S1
Supplementary Table S1. Computing resources required to analyse the different data representations for the T2D classification dataset.
datatype	time (h:m:s)	RAM (GB)
ALL_CLSTR	06:08:01	65.5
BGC	02:18:34	0.226
BRENDA	05:35:08	0.5789
CAZY	05:37:21	1.2
COG	05:48:10	2.16
COG_A	01:37:44	0.1516
COG_B	01:35:38	0.1699
COG_C	05:09:15	0.2643
COG_D	03:19:16	1.12
COG_E	05:45:50	0.3018
COG_F	04:07:48	0.2103
COG_G	05:49:27	0.296
COG_H	05:11:05	1.53
COG_I	04:01:19	1.26
COG_J	05:53:39	0.3058
COG_K	05:32:37	0.2547
COG_L	04:52:22	1.49
COG_M	05:24:35	0.2534
COG_N	02:32:01	1.61
COG_O	04:15:34	0.2263
COG_P	05:02:30	0.2533
COG_Q	02:25:19	0.2286
COG_R	05:25:58	1.46
COG_S	03:49:29	0.2271
COG_T	04:56:38	0.2513
COG_U	02:52:37	1.16
COG_V	04:01:47	1.19
COG_W	02:05:12	0.2438
COG_X	02:46:43	0.2345
COG_Z	01:45:53	1.16
fusion	05:16:08	98.4
GBA	05:21:38	0.3679
human	06:13:48	0.2948
MERGEM_IS	01:58:38	1.16
MERGEM_RG	01:51:57	1.89
metaphlan	02:48:06	0.2225

## Sheet: Table S2
Supplementary Table S2. Pfam domains included for the screening of potential microbial gut-brain axis effectors.
Pfam ID	Family	Reference protein
PF00135.28	COesterase	P22303 ACES
PF00266.19	Aminotran_5	Q99259 DCE1
		Q05329 DCE2
PF00282.19	Pyridoxal_deC	P20711 DDC
		Q99259 DCE1
		Q05329 DCE2
		P19113 DCHS
PF00351.21	Biopterin_H	Q8IWU9 TPH2
		P17752 TPH1
PF00755.20	Carn_acyltransf	P28329 CLAT
PF00891.18	Methyltransf_2	P46597 ASMT
PF01082.20	Cu2_monooxygen	P09172 DOPO
PF01212.21	Beta_elim_lyase	P20711 DDC
		Q99259 DCE1
		Q05329 DCE2
		P19113 DCHS
PF01266.24	DAO	P21397 AOFA
		P27338 AOFB
PF01546.28	Peptidase_M20	NA
PF01593.24	Amino_oxidase	P21397 AOFA
		P27338 AOFB
PF01596.17	Methyltransf_3	P21964 COMT
PF01764.25	Lipase_3	Q8NCG7 DGLB
		Q9Y4D2 DGLA
		Q99685 MGLL
PF03351.17	DOMON	P09172 DOPO
PF03712.15	Cu2_monoox_C	P09172 DOPO
PF07687.14	M20_dimer	P21397 AOFA
PF07859.13	Abhydrolase_3	P22303 ACES
		Q8NCG7 DGLB
		Q99685 MGLL
PF08241.12	Methyltransf_11	P46597 ASMT
PF08242.12	Methyltransf_12	P46597 ASMT
PF12146.8	Hydrolase_4	Q8NCG7 DGLB
		Q99685 MGLL
PF12706.7	Lactamase_B_2	Q6IQ20 NAPEP
PF13444.6	Acetyltransf_5	NA
PF13483.6	Lactamase_B_3	Q6IQ20 NAPEP
PF13489.6	Methyltransf_23	P46597 ASMT
PF13578.6	Methyltransf_24	P21964 COMT
PF13673.7	Acetyltransf_10	Q16613 SNAT
PF16864.5	Dimerisation2	P46597 ASMT
